# Supplementary material for: Safety and prognostic value of left ventricular endomyocardial biopsy in dilated cardiomyopathy
Source: Eur J Heart Fail. 2025 Sep 19;27(12):3029–39. doi: 10.1002/ejhf.70019 (PMC12803607; doi:10.1002/ejhf.70019)
Supplement: Supplementary file 1 — Appendix S1. Supporting Information. [file EJHF-27-3029-s001.zip]

Archive with 3 entries (2 files):
- ejhf70019-sup-0001-Appendix S1/
- ejhf70019-sup-0001-Appendix S1/ejhf70019-sup-0001-Figures.pptx
- ejhf70019-sup-0001-Appendix S1/ejhf70019-sup-0002-Tables.docx
